# Supplementary material for: Exit Meta-Analysis on the Effect of HIV on COVID-19 Mortality, Hospitalization, and ICU Admission
Source: Med Sci (Basel). 2025 Nov 7;13(4):261. doi: 10.3390/medsci13040261 (PMC12641877; doi:10.3390/medsci13040261)
Supplement: Supplementary file 1 [file medsci-13-00261-s001.zip]

Archive with 1 entries (1 files):
- medsci-3924301-supplementary.pdf
